# Supplementary material for: Lyophilization for Formulation Optimization of Drug-Loaded Thermoresponsive Polyelectrolyte Complex Nanogels from Functionalized Hyaluronic Acid
Source: Pharmaceutics. 2023 Mar 13;15(3):929. doi: 10.3390/pharmaceutics15030929 (PMC10053597; doi:10.3390/pharmaceutics15030929)
Supplement: Supplementary file 1 [file pharmaceutics-15-00929-s001.zip]

Archive with 1 entries (1 files):
- pharmaceutics-2256260-supplementary.pdf
